# Supplementary material for: Fomitiporia rhamnoides sp. nov. (Hymenochaetales, Basidiomycota), a new polypore growing on Hippophae from China
Source: MycoKeys. 2018 Jul 13;(36):35–43. doi: 10.3897/mycokeys.36.25986 (PMC6054693; doi:10.3897/mycokeys.36.25986)
Supplement: XML Treatment for Fomitiporia rhamnoides [file mycokeys.36.25986-treatment1.xml]

<!DOCTYPE tp:taxon-treatment
  PUBLIC "-//TaxonX//DTD Taxonomic Treatment Publishing DTD v0 20100105//EN" "tax-treatment-NSO.dtd">
<tp:taxon-treatment xmlns:tp="http://www.plazi.org/taxpub"><tp:treatment-meta><kwd-group><label>Taxon classification</label><kwd><named-content xmlns:xlink="http://www.w3.org/1999/xlink" content-type="kingdom">Fungi</named-content></kwd><kwd><named-content xmlns:xlink="http://www.w3.org/1999/xlink" content-type="order">Hymenochaetales</named-content></kwd><kwd><named-content xmlns:xlink="http://www.w3.org/1999/xlink" content-type="family">Hymenochaetaceae</named-content></kwd></kwd-group><mixed-citation publication-type="journal"><person-group><name><surname>Liu</surname><given-names>Tie-Zhi</given-names></name><name><surname>Chen</surname><given-names>Qian</given-names></name><name><surname>Han</surname><given-names>Mei-Ling</given-names></name><name><surname>Wu</surname><given-names>Fang</given-names></name></person-group><article-title>
          <italic><tp:taxon-name><tp:taxon-name-part taxon-name-part-type="genus" reg="Fomitiporia">Fomitiporia</tp:taxon-name-part> <tp:taxon-name-part taxon-name-part-type="species" reg="rhamnoides">rhamnoides</tp:taxon-name-part></tp:taxon-name></italic> sp. nov. (<tp:taxon-name><tp:taxon-name-part taxon-name-part-type="order">Hymenochaetales</tp:taxon-name-part></tp:taxon-name>, <tp:taxon-name><tp:taxon-name-part taxon-name-part-type="phylum">Basidiomycota</tp:taxon-name-part></tp:taxon-name>), a new polypore growing on <italic><tp:taxon-name><tp:taxon-name-part taxon-name-part-type="genus" reg="Hippophae">Hippophae</tp:taxon-name-part></tp:taxon-name></italic> from China</article-title><source>MycoKeys</source><day>13</day><month>7</month><year>2018</year><volume>2018</volume><issue>36</issue><fpage>35</fpage><lpage>43</lpage><pub-id pub-id-type="doi">10.3897/mycokeys.36.25986</pub-id></mixed-citation></tp:treatment-meta><tp:nomenclature><tp:taxon-name>
              <tp:taxon-name-part taxon-name-part-type="genus" reg="Fomitiporia">Fomitiporia</tp:taxon-name-part>
              <tp:taxon-name-part taxon-name-part-type="species" reg="rhamnoides">rhamnoides</tp:taxon-name-part>
              <object-id xmlns:xlink="http://www.w3.org/1999/xlink" content-type="mycobank" xlink:type="simple">825105</object-id>
            </tp:taxon-name><tp:taxon-authority>T.Z. Liu &amp; F. Wu</tp:taxon-authority><tp:taxon-status xmlns:xlink="http://www.w3.org/1999/xlink" xlink:type="simple">sp. nov.</tp:taxon-status><xref ref-type="fig" rid="F2">Figs 2</xref><xref ref-type="fig" rid="F3">, 3</xref></tp:nomenclature><tp:treatment-sec sec-type="Holotype" id="SECID0EJOAC"><title>Holotype.</title><p>CHINA. Hebei Province, Zuolu County, Xiaowutai Nature Reserve, Shanjiankou, on living tree of <italic><tp:taxon-name><tp:taxon-name-part taxon-name-part-type="genus" reg="Hippophae">Hippophae</tp:taxon-name-part> <tp:taxon-name-part taxon-name-part-type="species" reg="rhamnoides">rhamnoides</tp:taxon-name-part></tp:taxon-name></italic>, 10.IX.2017, <italic>Dai 18091</italic> (BJFC025621).</p></tp:treatment-sec><tp:treatment-sec sec-type="etymology" id="SECID0E4OAC"><title>Etymology.</title><p>
              <italic><tp:taxon-name><tp:taxon-name-part taxon-name-part-type="genus" reg="Rhamnoides">Rhamnoides</tp:taxon-name-part></tp:taxon-name></italic> (Lat.) refers to the species growing on <italic><tp:taxon-name><tp:taxon-name-part taxon-name-part-type="genus" reg="Hippophae">Hippophae</tp:taxon-name-part> <tp:taxon-name-part taxon-name-part-type="species" reg="rhamnoides">rhamnoides</tp:taxon-name-part></tp:taxon-name></italic>.</p><p>Basidiomata perennial, pileate, solitary or a few imbricated, hard corky and without odour or taste when fresh, woody hard and medium in weight when dry; pilei dimidiate to ungulate, triquetrous in section, projecting up to 5 cm, 7 cm wide and 2.5 cm thick at base; pileal surface yellowish-brown, greyish-brown to dark brown, concentrically sulcate, at first velutinate, becoming glabrous and slightly cracked with age; margin obtuse. Poroid surface clay-buff to yellowish-brown when fresh, becoming orange brown to snuff brown when dry, shining; sterile margin yellowish-brown, up to 3 mm wide; pores circular, 11–13 per mm, dissepiments entire. Context yellowish-brown, zonate, woody hard, up to 1.5 cm thick; tubes greyish-brown, paler than context, hard corky to brittle, up to 1 cm long, annual layers indistinct.</p><fig id="F2" position="float" orientation="portrait"><label>Figure 2.</label><caption><p>Basidiocarps of <italic><tp:taxon-name><tp:taxon-name-part taxon-name-part-type="genus" reg="Fomitiporia">Fomitiporia</tp:taxon-name-part> <tp:taxon-name-part taxon-name-part-type="species" reg="rhamnoides">rhamnoides</tp:taxon-name-part></tp:taxon-name></italic> (<bold>a</bold> Dai 18087 showing a juvenile basidiomata <bold>b</bold> Dai 18100 showing the mature basidiomata; Scale bars: 3 cm).</p></caption><graphic xmlns:xlink="http://www.w3.org/1999/xlink" xlink:href="mycokeys-36-035-g002.jpg" position="float" orientation="portrait" xlink:type="simple" id="oo_216713.jpg"/></fig></tp:treatment-sec><tp:treatment-sec sec-type="Hyphal structure" id="SECID0EXAAE"><title>Hyphal structure.</title><p>Hyphal system dimitic; generative hyphae simple septate; tissue darkening but otherwise unchanged in <abbrev xmlns:xlink="http://www.w3.org/1999/xlink" xlink:title="5% potassium hydroxide" id="ABBRID0E4AAE" xlink:type="simple">KOH</abbrev>.</p></tp:treatment-sec><tp:treatment-sec sec-type="Context" id="SECID0EBBAE"><title>Context.</title><p>Generative hyphae hyaline to pale yellow, thin- to slightly thick-walled, occasionally branched, frequently septate, 3–4 µm in diam., skeletal hyphae yellowish-brown, thick-walled with a wide lumen, unbranched, occasionally septate, straight, regularly arranged, 4.5–6 µm in diam.</p></tp:treatment-sec><tp:treatment-sec sec-type="Trama of the tubes" id="SECID0EHBAE"><title>Trama of the tubes.</title><p>Generative hyphae hyaline to pale yellowish, thin-walled, occasionally branched, frequently septate, 2–3 µm in diam., skeletal hyphae dominant, yellowish-brown, thick-walled with a wide lumen, unbranched, occasionally septate, straight, parallel along the tubes, 2.5–4 µm in diam. Setae absent; cystidioles present, more or less ventricose, hyaline, thin-walled, 12–20 × 3–6 μm; basidia subglobose to barrel-shaped, with four sterigmata and a simple septum at the base, 8–16 × 6–10 µm; basidioles dominant in hymenium, in shape similar to basidia, but slightly smaller; big rhomboid crystals present amongst hymenium.</p></tp:treatment-sec><tp:treatment-sec sec-type="Spores" id="SECID0EMBAE"><title>Spores.</title><p>Basidiospores globose, hyaline, thick-walled, smooth, dextrinoid in Melzer’s reagent, strongly <abbrev xmlns:xlink="http://www.w3.org/1999/xlink" xlink:title="Cotton Blue" id="ABBRID0ESBAE" xlink:type="simple">CB</abbrev>+, (5.2–)5.8–7(–7.3) × (5–)5.5–6.5(–6.8) µm, L = 6.47 µm, W = 6.06 µm, Q = 1.06–1.08 (n=60/2).</p></tp:treatment-sec><tp:treatment-sec sec-type="Additional specimens (paratypes) examined" id="SECID0EWBAE"><title>Additional specimens (paratypes) examined.</title><p>CHINA. Hebei Province, Zuolu County, Xiaowutai Nature Reserve, Shanjiankou, on living tree of <italic><tp:taxon-name><tp:taxon-name-part taxon-name-part-type="genus" reg="Hippophae">Hippophae</tp:taxon-name-part> <tp:taxon-name-part taxon-name-part-type="species" reg="rhamnoides">rhamnoides</tp:taxon-name-part></tp:taxon-name></italic>, 10.IX.2017, <italic>Dai 18087</italic> (BJFC025617), <italic>Dai 18088</italic> (BJFC025618), <italic>Dai 18090</italic> (BJFC025620), <italic>Dai 18100</italic> (BJFC025630), <italic>Dai 18101</italic> (BJFC25631). Shanxi Province, Zuoyun County, Santun, on living tree of <italic><tp:taxon-name><tp:taxon-name-part taxon-name-part-type="genus" reg="Hippophae">Hippophae</tp:taxon-name-part> <tp:taxon-name-part taxon-name-part-type="species" reg="rhamnoides">rhamnoides</tp:taxon-name-part></tp:taxon-name></italic>, 19.V.2017, <italic>Dai 17368</italic> (BJFC024903), <italic>Dai 17369</italic> (BJFC024904), <italic>Dai 17370</italic> (BJFC024905).</p></tp:treatment-sec><tp:treatment-sec sec-type="Type of rot" id="SECID0ECDAE"><title>Type of rot.</title><p>Causing a white rot.</p><fig id="F3" position="float" orientation="portrait"><label>Figure 3.</label><caption><p>Microscopic structures of <italic><tp:taxon-name><tp:taxon-name-part taxon-name-part-type="genus" reg="Fomitiporia">Fomitiporia</tp:taxon-name-part> <tp:taxon-name-part taxon-name-part-type="species" reg="rhamnoides">rhamnoides</tp:taxon-name-part></tp:taxon-name></italic> (from the holotype). <bold>a</bold> Basidiospores <bold>b</bold> Basidia, basidioles and cystidioles <bold>c</bold> Hyphae from trama <bold>d</bold> Hyphae from context.</p></caption><graphic xmlns:xlink="http://www.w3.org/1999/xlink" xlink:href="mycokeys-36-035-g003.jpg" position="float" orientation="portrait" xlink:type="simple" id="oo_216714.jpg"/></fig></tp:treatment-sec></tp:taxon-treatment>
